# Supplementary material for: Aptamer-Based High-Throughput Screening Model for Efficient Selection and Evaluation of Natural Ingredients against SGIV Infection
Source: Viruses. 2022 Jun 8;14(6):1242. doi: 10.3390/v14061242 (PMC9227401; doi:10.3390/v14061242)
Supplement: Supplementary file 1 [file viruses-14-01242-s001.zip]

Archive with 1 entries (1 files):
- viruses-1713852-supplementary.pdf
